# Supplementary material for: Exploring the Role of Community Exercise Rehabilitation Centers through the Rehabilitation Experiences of Patients with Musculoskeletal Disorders: A Qualitative Study
Source: Healthcare (Basel). 2023 Dec 30;12(1):92. doi: 10.3390/healthcare12010092 (PMC10778574; doi:10.3390/healthcare12010092)
Supplement: Supplementary file 1 [file healthcare-12-00092-s001.zip]

Archive with 1 entries (1 files):
- healthcare-2762115-supplementary.pdf
